# Supplementary material for: Urolithin A Modulates PER2 Degradation via SIRT1 and Enhances the Amplitude of Circadian Clocks in Human Senescent Cells
Source: Nutrients. 2024 Dec 25;17(1):20. doi: 10.3390/nu17010020 (PMC11722880; doi:10.3390/nu17010020)
Supplement: Supplementary file 1 [file nutrients-17-00020-s001.zip]

Archive with 5 entries (5 files):
- SFig.1_R1.pdf
- SFig.2_R1.pdf
- SFig.3_R1.pdf
- SFig.4.pdf
- SFig.5_R1.pdf
